# Supplementary material for: Pertinence of Salt-Related Knowledge and Reported Behaviour on Salt Intake in Adults: A Cross-Sectional Study
Source: Nutrients. 2023 Sep 23;15(19):4114. doi: 10.3390/nu15194114 (PMC10574173; doi:10.3390/nu15194114)
Supplement: Supplementary file 1 [file nutrients-15-04114-s001.zip]

Archive with 1 entries (1 files):
- nutrients-2608612-supplementary.pdf
